# Supplementary material for: Croatian Translation and Initial Psychometric Validation of the Negative Behaviors in Health Care Questionnaire
Source: Nurs Rep. 2025 Feb 14;15(2):69. doi: 10.3390/nursrep15020069 (PMC11858067; doi:10.3390/nursrep15020069)
Supplement: Supplementary file 1 [file nursrep-15-00069-s001.zip]

Archive with 1 entries (1 files):
- nursrep-3414173-supplementary.pdf
